# Supplementary material for: Liquid Chromatography–High-Resolution Mass Spectrometry (LC-HRMS) Fingerprinting and Chemometrics for Coffee Classification and Authentication
Source: Molecules. 2023 Dec 31;29(1):232. doi: 10.3390/molecules29010232 (PMC10780290; doi:10.3390/molecules29010232)
Supplement: Supplementary file 1 [file molecules-29-00232-s001.zip]

Archive with 1 entries (1 files):
- molecules-2782242-supplementary.pdf
